# Supplementary material for: A 7-Gene Signature Depicts the Biochemical Profile of Early Prefibrotic Myelofibrosis
Source: PLoS One. 2016 Aug 31;11(8):e0161570. doi: 10.1371/journal.pone.0161570 (PMC5007012; doi:10.1371/journal.pone.0161570)
Supplement: S2 Table — Fold changes and false discovery rates (FDR) for the 7 genes in whole blood from patients with PMF compared to controls. FC = false discovery rate; FDR = false discovery rate. (XLSX) [file pone.0161570.s004.xlsx]

## Sheet: Ark1
Symbol	Description	FC	FDR
MMP8	matrix metallopeptidase 8 (neutrophil collagenase)	22.9287	6.92805e-07
CEACAM8	carcinoembryonic antigen-related cell adhesion molecule 8	13.9864	1.4819e-05
CEACAM6	carcinoembryonic antigen-related cell adhesion molecule 6 (non-specific cross reacting antigen)	12.4569	7.71284e-07
CRISP3	cysteine-rich secretory protein 3	10.5742	4.25771e-06
MS4A3	membrane-spanning 4-domains, subfamily A, member 3 (hematopoietic cell-specific)	10.2431	1.14756e-06
HEMGN	hemogen	8.20196	1.36131e-05
MPO	myeloperoxidase	8.09734	3.09715e-05
